# Supplementary material for: Zearalenone Induces Gap Junction Damage in Ovine Ovarian Granulosa Cells by Upregulating GPR30 and Activating the Oxidative Stress–NLRP3 Inflammasome Axis
Source: Biomolecules. 2026 Jun 7;16(6):837. doi: 10.3390/biom16060837 (PMC13297281; doi:10.3390/biom16060837)
Supplement: Supplementary file 1 [file biomolecules-16-00837-s001.zip]

Archive with 1 entries (1 files):
- biomolecules-4296749-supplementary.pdf
